# Supplementary material for: Characteristics and Outcomes of Stem Cell Transplant Patients during the COVID-19 Era: A Systematic Review and Meta-Analysis
Source: Healthcare (Basel). 2024 Feb 23;12(5):530. doi: 10.3390/healthcare12050530 (PMC10931059; doi:10.3390/healthcare12050530)
Supplement: Supplementary file 1 [file healthcare-12-00530-s001.zip]

Archive with 1 entries (1 files):
- healthcare-2856189-supplementary.pdf
